# Supplementary material for: Radioligand Therapy in Cancer Management: A Global Perspective
Source: Cancers (Basel). 2025 Oct 23;17(21):3412. doi: 10.3390/cancers17213412 (PMC12607575; doi:10.3390/cancers17213412)
Supplement: Supplementary file 1 [file cancers-17-03412-s001.zip]

Archive with 1 entries (1 files):
- cancers-3917891-supplementary.pdf
